# Supplementary material for: Total-Arterial Revascularization Is Superior in Heart Failure Patients with Reduced Ejection Fraction—A Propensity Score Matched Retrospective Multicenter Analysis
Source: Med Sci (Basel). 2025 Sep 5;13(3):179. doi: 10.3390/medsci13030179 (PMC12452580; doi:10.3390/medsci13030179)
Supplement: Supplementary file 1 [file medsci-13-00179-s001.zip]

Archive with 1 entries (1 files):
- medsci-3826609-supplementary.pdf
